# Supplementary material for: Structural and immunological characterization of an epitope within the PAN motif of ectodomain I in Babesia bovis apical membrane antigen 1 for vaccine development
Source: PeerJ. 2021 Jul 16;9:e11765. doi: 10.7717/peerj.11765 (PMC8288113; doi:10.7717/peerj.11765)
Supplement: Supplemental Information 4 [file peerj-09-11765-s004.xlsx]

## Sheet: Data
Day	Treatment	Exp1			Exp2			Mean Exp1	Mean Exp 2	Mean All
		replicate 1	replicate 2	replicate 3	replicate 1	replicate 2	replicate 3
1	1:5 (Anti-AMA-1)	3.24	3.29	3.18	3.12	3.26	3.36	3.23667	3.24667	3.24167
	1:10 (Anti-AMA-1)	3.52	3.59	3.63	4.12	3.59	3.32	3.58	3.67667	3.62833
	1:20 (Anti-AMA-1)	3.94	4.31	3.51	3.27	3.86	4.04	3.92	3.72333	3.82167
	Negative serum	4	3.89	3.87	3.62	4.33	4.17	3.92	4.04	3.98
	GIT medium Control	3.54	4.1	3.66	4.17	3.78	3.86	3.76667	3.93667	3.85167
2	1:5 (Anti-AMA-1)	5.19	5.35	5.64	5.12	5.63	4.86	5.39333	5.20333	5.29833
	1:10 (Anti-AMA-1)	6.43	6.78	6.3	4.75	6.15	6.28	6.50333	5.72667	6.115
	1:20 (Anti-AMA-1)	6.7	6.3	6.99	6.05	7.1	6.03	6.66333	6.39333	6.52833
	Negative serum	6.86	6.42	6.96	6.56	6.48	6.33	6.74667	6.45667	6.60167
	GIT medium Control	6.67	6.45	6.69	5.78	6.79	6.98	6.60333	6.51667	6.56
3	1:5 (Anti-AMA-1)	4.22	3.65	3.98	4.37	2.94	4.39	3.95	3.9	3.925
	1:10 (Anti-AMA-1)	5.74	5.6	6.23	5.75	5.84	4.84	5.85667	5.47667	5.66667
	1:20 (Anti-AMA-1)	7.24	6.15	7.11	6.75	6.85	7.09	6.83333	6.89667	6.865
	Negative serum	7.87	7.5	9.62	7.53	7.59	7.26	8.33	7.46	7.895
	GIT medium Control	8.94	8.42	8.38	8.25	7.88	8.87	8.58	8.33333	8.45667
4	1:5 (Anti-AMA-1)	2.27	1.65	2.68	1.7	1.8	1.88	2.2	1.79333	1.99667
	1:10 (Anti-AMA-1)	4.46	4.54	4.2	4.03	3.82	3.25	4.4	3.7	4.05
	1:20 (Anti-AMA-1)	4.06	4.7	4.76	4.23	4.66	4.79	4.50667	4.56	4.53333
	Negative serum	7.65	7.87	7.38	7.67	6.88	7.77	7.63333	7.44	7.53667
	GIT medium Control	7.66	8.21	6.64	8.34	7.78	7.53	7.50333	7.88333	7.69333

## Sheet: Analysis
Day	Treatment	Growth rate Exp1	Growth rate Exp2	Inhibition rate Exp 1	Inhibition rate Exp 2	Average Inhibition rate	SD
1	1:5 (Anti-AMA-1)	85.93	82.47	14.07	17.53	15.8	2.44659
	1:10 (Anti-AMA-1)	95.04	93.4	4.96	6.61	5.785	1.16673
	1:20 (Anti-AMA-1)	104.07	94.58	-4.07	5.42	0.675	6.71044
	Negative serum	104.07	102.63	-4.07	-2.63	-3.35	1.01823
	GIT medium Control	100	100	0	0	0	0
2	1:5 (Anti-AMA-1)	81.68	79.85	18.32	20.15	19.235	1.29401
	1:10 (Anti-AMA-1)	98.49	87.88	1.51	12.12	6.815	7.5024
	1:20 (Anti-AMA-1)	100.91	98.11	-0.91	1.89	0.49	1.9799
	Negative serum	102.17	99.08	-2.17	0.92	-0.625	2.18496
	GIT medium Control	100	100	0	0	0	0
3	1:5 (Anti-AMA-1)	46.04	46.8	53.96	53.2	53.58	0.537401
	1:10 (Anti-AMA-1)	68.26	65.72	31.74	34.28	33.01	1.79605
	1:20 (Anti-AMA-1)	79.64	82.76	20.36	17.24	18.8	2.20617
	Negative serum	97.09	89.52	2.91	10.48	6.695	5.3528
	GIT medium Control	100	100	0	0	0	0
4	1:5 (Anti-AMA-1)	29.32	22.75	70.68	77.25	73.965	4.64569
	1:10 (Anti-AMA-1)	58.64	46.93	41.36	53.07	47.215	8.28022
	1:20 (Anti-AMA-1)	60.06	57.84	39.94	42.16	41.05	1.56978
	Negative serum	101.73	94.38	-1.73	5.62	1.945	5.19723
	GIT medium Control	100	100	0	0	0	0
